# Supplementary material for: Characterizing the Environmental Health Literacy and Sensemaking of Indoor Air Quality of Research Participants
Source: Int J Environ Res Public Health. 2022 Feb 16;19(4):2227. doi: 10.3390/ijerph19042227 (PMC8871841; doi:10.3390/ijerph19042227)
Supplement: Supplementary file 1 [file ijerph-19-02227-s001.zip]

Archive with 1 entries (1 files):
- ijerph-1514128-supplementary.pdf
